# Supplementary material for: Do sheep-grazed pastures support insectivorous bat activity and bat species richness?
Source: PLoS One. 2026 Jan 23;21(1):e0341356. doi: 10.1371/journal.pone.0341356 (PMC12829865; doi:10.1371/journal.pone.0341356)
Supplement: S3 Table — (CSV) [file pone.0341356.s003.csv]

pasture	cat	overall	freq	infreq	small	Nnoc	total_spp	spp_freq	spp_infreq
COUSIN1	grazed	21.263	8.572	2.241	2.503	6.069	3	2	1
COUSIN1	pre-grazed	11.674	3.191	1.442	2.265	0.926	3	3	0
COUSIN1	post-grazed	25.201	9.680	7.005	0.713	8.967	5	2	3
COUSIN2	grazed	150.214	133.109	2.085	129.771	0.463	6	5	1
COUSIN2	pre-grazed	53.548	38.287	0.950	36.661	0.000	4	4	0
COUSIN2	post-grazed	45.600	39.374	0.000	30.468	8.906	3	3	0
DAMM__1	grazed	74.558	59.596	0.463	56.389	0.926	4	4	0
DAMM__1	pre-grazed	194.941	160.827	8.566	153.899	0.000	5	4	1
DAMM__1	post-grazed	93.695	77.029	9.130	75.628	0.000	6	4	2
DAMM__2	grazed	77.371	64.983	3.380	55.550	0.463	4	4	0
DAMM__2	pre-grazed	198.389	144.653	12.872	124.134	2.470	6	5	1
DAMM__2	post-grazed	47.256	31.601	6.930	34.533	0.000	6	3	3
DTEHR_1	grazed	88.690	49.394	14.286	39.331	0.962	6	4	2
DTEHR_1	pre-grazed	19.460	7.537	3.628	4.265	0.000	3	3	0
DTEHR_1	post-grazed	284.190	249.572	9.601	194.884	0.475	6	5	1
DTEHR_2	grazed	35.450	23.491	0.987	17.675	6.803	3	3	0
DTEHR_2	pre-grazed	51.870	36.947	5.431	26.372	0.000	4	3	1
DTEHR_2	post-grazed	43.570	10.847	9.049	10.847	0.000	3	3	0
EISENB1	grazed	216.950	174.774	16.221	187.365	0.938	5	4	1
EISENB1	pre-grazed	110.450	104.253	0.635	98.728	5.525	4	3	1
EISENB1	post-grazed	66.870	48.539	7.770	46.985	6.903	5	4	1
HANDEL1	grazed	8.696	4.251	0.000	0.000	2.830	2	2	0
HANDEL1	pre-grazed	15.210	3.568	2.966	6.534	0.000	3	2	1
HANDEL1	post-grazed	18.750	14.999	1.880	10.670	3.334	5	4	1
HANDEL2	grazed	74.210	37.731	19.363	43.737	0.000	7	4	3
HANDEL2	pre-grazed	31.510	18.858	2.421	17.687	0.000	5	4	1
HANDEL2	post-grazed	25.380	20.936	1.708	17.302	3.634	4	3	1
HOELLE1	grazed	36.040	23.126	6.066	26.448	0.000	5	3	2
HOELLE1	pre-grazed	6.308	1.741	0.000	1.741	0.000	2	2	0
HOELLE1	post-grazed	64.040	51.657	3.244	12.387	41.785	5	3	2
HOELLH2	grazed	219.120	188.082	15.164	200.706	0.471	5	3	2
HOELLH2	pre-grazed	133.770	100.727	16.650	103.688	8.962	5	4	1
HOELLH2	post-grazed	96.740	74.592	14.659	84.898	0.872	7	4	3
HOELLH3	grazed	238.390	198.440	14.271	204.138	2.622	5	4	1
HOELLH3	pre-grazed	87.520	77.431	7.868	74.700	0.000	5	3	2
HOELLH3	post-grazed	41.460	32.113	3.323	33.162	0.000	4	3	1
HONI	grazed	46.340	29.369	3.625	29.983	0.000	5	4	1
HONI	pre-grazed	11.200	7.526	0.463	7.526	0.000	3	2	1
HONI	post-grazed	66.650	12.768	21.086	18.232	0.000	5	2	3
JANOSC1	grazed	18.980	9.239	1.843	7.065	2.174	4	3	1
JANOSC1	pre-grazed	15.570	6.775	3.354	5.219	0.000	5	4	1
JANOSC1	post-grazed	31.290	14.230	1.942	11.334	2.896	4	4	0
JANOSC2	grazed	40.310	20.105	2.749	5.912	4.551	5	4	1
JANOSC2	pre-grazed	37.100	18.819	0.463	12.600	0.000	2	2	0
JANOSC2	post-grazed	16.900	8.279	2.752	6.387	0.467	3	3	0
KREHDO1	grazed	125.410	109.186	0.926	21.991	79.454	6	4	2
KREHDO1	pre-grazed	14.520	10.760	1.376	7.606	1.778	2	2	0
KREHDO1	post-grazed	34.220	11.981	15.451	4.203	3.485	5	3	2
KREHHU1	grazed	28.290	18.202	0.000	3.781	0.946	3	3	0
KREHHU1	pre-grazed	23.690	8.507	1.036	0.000	5.464	3	2	1
KREHHU1	post-grazed	12.280	2.834	4.764	0.000	2.834	3	1	2
KREHHU2	grazed	15.840	7.717	0.000	3.617	4.100	3	3	0
KREHHU2	pre-grazed	26.084	8.052	4.489	1.442	4.845	4	3	1
KREHHU2	post-grazed	42.590	16.528	3.408	13.952	2.396	4	4	0
KREHKR1	grazed	20.580	4.342	5.497	0.000	0.000	2	1	1
KREHKR1	pre-grazed	16.160	23.384	4.300	9.728	0.000	2	2	0
KREHKR1	post-grazed	58.880	27.425	10.019	16.664	0.463	7	5	2
KREHOB1	grazed	68.180	53.602	0.000	46.777	5.092	4	4	0
KREHOB1	pre-grazed	57.920	19.001	0.000	18.063	0.938	5	3	2
KREHOB1	post-grazed	55.530	44.135	1.032	39.875	4.723	6	4	2
LACKY1	grazed	51.370	17.204	4.625	5.698	0.000	3	2	1
LACKY1	pre-grazed	34.250	10.268	3.862	1.962	3.629	3	3	0
LACKY1	post-grazed	43.900	25.631	5.730	3.453	18.861	5	4	1
MARIA_1	grazed	48.340	14.955	8.114	6.648	2.937	5	4	1
MARIA_1	pre-grazed	17.980	2.691	5.362	2.691	0.000	4	2	2
MARIA_1	post-grazed	35.380	23.002	1.663	19.410	0.000	4	3	1
MARIA_2	grazed	19.078	7.260	5.165	2.872	1.852	7	5	2
MARIA_2	pre-grazed	27.340	14.205	9.159	7.746	7.459	5	4	1
MARIA_2	post-grazed	51.530	28.780	7.368	19.036	7.946	9	5	4
MOSCBH1	grazed	14.260	3.806	1.020	1.942	1.864	2	2	0
MOSCBH1	pre-grazed	33.910	27.361	0.463	6.312	21.049	3	3	0
MOSCBH1	post-grazed	39.540	21.917	8.204	12.075	8.109	5	5	0
MOSCBH2	grazed	33.070	16.762	4.056	0.000	0.000	1	1	0
MOSCBH2	pre-grazed	14.990	6.144	0.000	3.511	0.000	4	3	1
MOSCBH2	post-grazed	21.910	6.791	1.508	1.208	0.770	3	3	0
MOSCHB1	grazed	32.380	23.646	0.000	12.574	1.417	4	4	1
MOSCHB1	pre-grazed	17.420	7.119	2.368	1.573	6.487	4	3	1
MOSCHB1	post-grazed	42.060	22.941	0.000	16.454	0.000	4	3	0
MOSCHO1	grazed	78.190	35.479	4.776	19.661	0.000	5	3	2
MOSCHO1	pre-grazed	69.800	28.304	3.527	15.680	0.000	3	3	0
MOSCHO1	post-grazed	97.600	39.650	15.330	28.100	0.000	5	3	2
MOSCHO2	grazed	225.750	58.103	26.314	11.772	9.619	8	5	3
MOSCHO2	pre-grazed	62.730	17.089	10.739	4.166	5.284	6	4	2
MOSCHO2	post-grazed	69.510	16.522	18.003	0.463	0.000	5	2	3
MOSCHO4	grazed	53.100	42.492	0.487	39.228	0.000	4	3	1
MOSCHO4	pre-grazed	124.670	84.565	18.101	82.575	0.000	7	4	3
MOSCHO4	post-grazed	130.420	94.178	5.325	87.543	0.463	7	4	3
MOSCHO5	grazed	672.660	462.826	25.314	455.703	0.000	6	4	2
MOSCHO5	pre-grazed	21.180	11.735	0.000	9.392	2.343	5	5	0
MOSCHO5	post-grazed	212.030	180.297	8.447	158.495	20.291	9	4	5
MOSCHO6	grazed	39.880	17.459	3.076	5.715	10.204	5	4	1
MOSCHO6	pre-grazed	32.210	13.398	2.339	1.040	0.000	2	2	0
MOSCHO6	post-grazed	54.500	35.079	4.767	18.239	7.385	2	2	0
MOSCHR1	grazed	36.530	13.514	1.749	2.192	0.000	5	4	1
MOSCHR1	pre-grazed	82.680	17.179	10.265	0.991	0.000	4	2	2
MOSCHR1	post-grazed	59.970	15.029	12.915	1.856	13.173	5	3	2
MOSCHW1	grazed	18.540	6.071	3.081	4.727	0.463	6	4	2
MOSCHW1	pre-grazed	30.340	6.165	1.577	2.499	0.000	3	2	1
MOSCHW1	post-grazed	35.570	7.308	8.561	4.031	3.277	5	4	1
STAUDB5	grazed	19.690	15.227	0.000	15.227	0.000	2	2	0
STAUDB5	pre-grazed	50.050	32.461	4.530	24.715	1.397	6	4	2
STAUDB5	post-grazed	46.150	34.813	8.021	36.383	1.020	5	4	1
STAUDB6	grazed	43.760	39.939	0.000	39.361	0.000	2	2	0
STAUDB6	pre-grazed	32.140	17.391	3.142	12.034	1.896	6	5	1
STAUDB6	post-grazed	27.910	15.906	5.455	11.576	2.585	7	3	4
STAUDU1	grazed	17.930	3.813	6.541	0.000	0.000	3	1	2
STAUDU1	pre-grazed	12.698	1.954	8.127	1.954	0.000	3	1	2
STAUDU1	post-grazed	3.732	0.467	0.938	0.000	0.467	1	1	0
STAUDU2	grazed	29.530	13.177	9.401	7.889	2.834	5	4	1
STAUDU2	pre-grazed	2.638	0.463	0.000	0.463	0.000	1	1	0
STAUDU2	post-grazed	9.974	3.580	2.683	2.683	1.749	3	1	2
STEINB1	grazed	33.770	16.082	1.847	10.466	3.572	6	5	1
STEINB1	pre-grazed	119.890	49.858	28.419	6.304	3.253	5	4	1
STEINB1	post-grazed	32.370	22.889	1.118	14.774	7.861	4	4	0
STEINB3	grazed	46.310	37.679	0.987	37.216	0.463	3	3	0
STEINB3	pre-grazed	48.040	31.478	0.000	31.478	0.000	7	4	3
STEINB3	post-grazed	41.390	16.770	4.621	5.223	0.000	2	2	0
STEIN1	grazed	35.020	18.858	2.449	14.049	0.475	4	3	1
STEIN1	pre-grazed	94.960	29.366	26.957	10.089	7.689	7	5	2
STEIN1	post-grazed	53.070	29.816	1.475	26.101	1.225	4	4	0
STEIN2	grazed	71.560	47.427	9.290	41.436	5.991	6	3	3
STEIN3	pre-grazed	47.820	18.247	4.719	14.953	0.000	6	4	2
STEIN4	post-grazed	122.220	53.051	14.963	37.766	4.579	7	4	3
WALDL_1	grazed	30.570	14.115	1.774	7.770	3.281	4	4	0
WALDL_1	pre-grazed	26.025	13.437	1.970	10.623	0.930	7	4	3
WALDL_1	post-grazed	29.490	8.028	6.198	3.785	4.243	4	3	1
WEISS_1	grazed	7.587	2.720	1.524	2.720	0.000	3	1	2
WEISS_1	pre-grazed	37.080	19.008	1.024	14.204	4.804	4	4	0
WEISS_1	post-grazed	81.110	40.624	8.978	20.376	18.843	7	5	2
WEISS_2	grazed	70.620	32.270	5.006	5.858	14.627	6	4	2
WEISS_2	pre-grazed	122.270	50.337	11.624	12.763	30.930	8	5	3
WEISS_2	post-grazed	35.060	14.933	1.380	5.012	9.921	3	3	0
WINTEN2	grazed	31.480	17.418	0.807	14.846	1.245	5	5	0
WINTEN2	pre-grazed	23.430	11.436	0.877	8.999	0.475	6	5	1
WINTEN2	post-grazed	25.750	9.352	1.790	3.060	0.938	6	4	2
WOLFSG1	grazed	96.590	19.273	23.938	21.399	2.405	6	4	2
WOLFSG1	pre-grazed	17.089	6.943	5.419	4.551	3.789	5	3	2
WOLFSG1	post-grazed	27.570	15.985	3.994	12.343	4.351	6	3	3
WOLFSG2	grazed	27.920	10.081	4.449	8.455	0.000	5	3	2
WOLFSG2	pre-grazed	28.080	16.709	2.187	15.112	1.597	5	4	1
WOLFSG2	post-grazed	82.000	36.599	32.436	34.109	2.597	6	4	2
WOLFSG3	grazed	64.740	28.539	20.131	17.092	9.510	6	3	3
WOLFSG3	pre-grazed	126.650	46.832	46.698	39.004	0.000	6	4	2
WOLFSG3	post-grazed	65.210	27.892	17.511	22.043	1.397	7	5	2
WOLFSG4	grazed	25.130	19.444	3.318	5.968	13.476	5	3	2
WOLFSG4	pre-grazed	30.250	26.854	0.774	26.374	1.254	4	3	1
WOLFSG4	post-grazed	24.200	16.718	0.000	14.379	0.946	4	4	0
